# Supplementary material for: Two New Compounds from Allii Macrostemonis Bulbus and Their In Vitro Antioxidant Activities
Source: Molecules. 2023 Aug 22;28(17):6176. doi: 10.3390/molecules28176176 (PMC10488416; doi:10.3390/molecules28176176)
Supplement: Supplementary file 1 [file molecules-28-06176-s001.zip]

Archive with 1 entries (1 files):
- molecules-2560621-supplementary.pdf
